# Supplementary material for: An Expendable Player in Positive Vascular Remodeling? ADAMTS13 Deficiency Does Not Affect Arteriogenesis or Angiogenesis
Source: Int J Mol Sci. 2025 Sep 19;26(18):9137. doi: 10.3390/ijms26189137 (PMC12471135; doi:10.3390/ijms26189137)
Supplement: Supplementary file 1 [file ijms-26-09137-s001.zip]

Archive with 1 entries (1 files):
- ijms-3827799-supplementary.pdf
